# Supplementary material for: Characterization of the HCN Interaction Partner TRIP8b/PEX5R in the Intracardiac Nervous System of TRIP8b-Deficient and Wild-Type Mice
Source: Int J Mol Sci. 2021 Apr 30;22(9):4772. doi: 10.3390/ijms22094772 (PMC8125662; doi:10.3390/ijms22094772)
Supplement: Supplementary file 1 [file ijms-22-04772-s001.zip]

Archive with 1 entries (1 files):
- ijms-1187626-supplementary.pdf
